# Supplementary material for: Patient Characteristics Associated with Growth of Patient-Derived Tumor Implants in Mice (Patient-Derived Xenografts)
Source: Cancers (Basel). 2023 Nov 14;15(22):5402. doi: 10.3390/cancers15225402 (PMC10670531; doi:10.3390/cancers15225402)
Supplement: Supplementary file 1 [file cancers-15-05402-s001.zip]

Archive with 1 entries (1 files):
- cancers-2639339-supplementary.pdf
